# Supplementary material for: Lactiplantibacillusplantarum ATG-K2 Exerts an Anti-Obesity Effect in High-Fat Diet-Induced Obese Mice by Modulating the Gut Microbiome
Source: Int J Mol Sci. 2021 Nov 23;22(23):12665. doi: 10.3390/ijms222312665 (PMC8657616; doi:10.3390/ijms222312665)
Supplement: Supplementary file 1 [file ijms-22-12665-s001.zip]

Archive with 1 entries (1 files):
- ijms-1414489-supplementary.pdf
